# Supplementary material for: “Attractive” Treatment for Abdominal Aortic Aneurysm Repair: Magnetic Localization of Silk-Iron Packaged Extracellular Vesicles
Source: J Funct Biomater. 2025 Oct 22;16(11):395. doi: 10.3390/jfb16110395 (PMC12653497; doi:10.3390/jfb16110395)
Supplement: Supplementary file 1 [file jfb-16-00395-s001.zip]

Archive with 1 entries (1 files):
- jfb-3880037-supplementary.pdf
